# Supplementary material for: Integrative genomic analysis reveals functional diversification of APOBEC gene family in breast cancer
Source: Hum Genomics. 2015 Dec 18;9:34. doi: 10.1186/s40246-015-0056-9 (PMC4684623; doi:10.1186/s40246-015-0056-9)
Supplement: Additional file 1: — Tables S1 and S2. Table S1. Data characteristics in this study. Table S2. Expression levels of APOBEC family genes across ten breast cell lines. (XLSX 14 kb) [file 40246_2015_56_MOESM1_ESM.xlsx]

## Sheet: Table S1
Sample ID	Description	Cell line	ER	Series ID	Library strategya	Platform	PubMed ID
GSM665127	BT20_mRNA	BT20	ER-	GSE27003	RNA-Seq	Illumina Genome Analyzer II	21364760
GSM665131	MDAMB231_mRNA	MDAMB231	ER-	GSE27003	RNA-Seq	Illumina Genome Analyzer II	21364760
GSM665132	MDAMB468_mRNA	MDAMB468	ER-	GSE27003	RNA-Seq	Illumina Genome Analyzer II	21364760
GSM721140	HCC1954-mRNA-Seq	HCC1954	ER-	GSE29069	RNA-Seq	Illumina Genome Analyzer IIx	22156296
GSM665128	BT474_mRNA	BT474	ER+	GSE27003	RNA-Seq	Illumina Genome Analyzer II	21364760
GSM665130	MCF7_mRNA	MCF-7	ER+	GSE27003	RNA-Seq	Illumina Genome Analyzer II	21364760
GSM665133	T47D_mRNA	T47D	ER+	GSE27003	RNA-Seq	Illumina Genome Analyzer II	21364760
GSM665134	ZR751_mRNA	ZR751	ER+	GSE27003	RNA-Seq	Illumina Genome Analyzer II	21364760
GSM665129	MCF10A_mRNA	MCF10A	ER-	GSE27003	RNA-Seq	Illumina Genome Analyzer II	21364760
GSM721141	HMEC-mRNA-Seq	HMEC	ER-	GSE29069	RNA-Seq	Illumina Genome Analyzer IIx	22156296
GSM665135	BT20_Methyl	BT20	ER-	GSE27003	RRBS	Illumina Genome Analyzer II	21364760
GSM665136	BT474_Methyl	BT474	ER+	GSE27003	RRBS	Illumina Genome Analyzer II	21364760
GSM665137	MCF10A_Methyl	MCF10A	ER-	GSE27003	RRBS	Illumina Genome Analyzer II	21364760
GSM665138	MCF7_Methyl	MCF-7	ER+	GSE27003	RRBS	Illumina Genome Analyzer II	21364760
GSM665139	MDAMB231_Methyl	MDAMB231	ER-	GSE27003	RRBS	Illumina Genome Analyzer II	21364760
GSM665140	MDAMB468_Methyl	MDAMB468	ER-	GSE27003	RRBS	Illumina Genome Analyzer II	21364760
GSM665141	T47D_Methyl	T47D	ER+	GSE27003	RRBS	Illumina Genome Analyzer II	21364760
GSM665142	ZR751_Methyl	ZR751	ER+	GSE27003	RRBS	Illumina Genome Analyzer II	21364760
GSM721194	HCC1954-methylC-Seq	HCC1954	ER-	GSE29069	Bisulfite-Seq	Illumina Genome Analyzer IIx	22156296
GSM721195	HMEC-methylC-Seq	HMEC	ER-	GSE29069	Bisulfite-Seq	Illumina HiSeq 2000	22156296
GSM721133	HCC1954: chromatin IP against H3K4me1	HCC1954	ER-	GSE29069	ChIP-Seq	Illumina Genome Analyzer IIx	22156296
GSM721134	HCC1954: chromatin IP against H3K4me3	HCC1954	ER-	GSE29069	ChIP-Seq	Illumina Genome Analyzer IIx	22156296
GSM721135	HCC1954: chromatin IP against H3K9me3	HCC1954	ER-	GSE29069	ChIP-Seq	Illumina Genome Analyzer IIx	22156296
GSM721136	HCC1954: chromatin IP against H3K27ac	HCC1954	ER-	GSE29069	ChIP-Seq	Illumina Genome Analyzer IIx	22156296
GSM721137	HCC1954: chromatin IP against H3K27me3	HCC1954	ER-	GSE29069	ChIP-Seq	Illumina Genome Analyzer IIx	22156296
GSM721138	HCC1954: chromatin IP against H3K36me3	HCC1954	ER-	GSE29069	ChIP-Seq	Illumina Genome Analyzer IIx	22156296
GSM721139	HCC1954: input DNA	HCC1954	ER-	GSE29069	Input	Illumina Genome Analyzer IIx	22156296
GSM945269	UW_ChipSeq_MCF-7_H3K4me3	MCF-7	ER+	GSE35583	ChIP-Seq	Illumina Genome Analyzer	ENCODE
GSM945274	UW_ChipSeq_MCF-7_Input	MCF-7	ER+	GSE35583	Input	Illumina Genome Analyzer	ENCODE
GSM946849	MCF7_H3K4me1	MCF-7	ER+	GSE38447	ChIP-Seq	Illumina HiSeq 2000	22951069
GSM970217	USC_ChipSeq_MCF-7_H3K36me3B_UCDavis	MCF-7	ER+	GSE31755	ChIP-Seq	Illumina Genome Analyzer	ENCODE
GSM945854	USC_ChipSeq_MCF-7_H3K27ac_UCDavis	MCF-7	ER+	GSE31755	ChIP-Seq	Illumina Genome Analyzer	ENCODE
GSM970218	USC_ChipSeq_MCF-7_H3K27me3B_UCDavis	MCF-7	ER+	GSE31755	ChIP-Seq	Illumina Genome Analyzer	ENCODE
GSM945857	USC_ChipSeq_MCF-7_H3K9me3_UCDavis	MCF-7	ER+	GSE31755	ChIP-Seq	Illumina Genome Analyzer	ENCODE
GSM945859	USC_ChipSeq_MCF-7_Input_UCDavis	MCF-7	ER+	GSE31755	Input	Illumina Genome Analyzer	ENCODE
GSM733660	Bernstein_HMEC_H3K27ac	HMEC	ER-	GSE29611	ChIP-Seq	Illumina Genome Analyzer II	ENCODE
GSM733705	Bernstein_HMEC_H3K4me1	HMEC	ER-	GSE29611	ChIP-Seq	Illumina Genome Analyzer II	ENCODE
GSM733707	Bernstein_HMEC_H3K36me3	HMEC	ER-	GSE29611	ChIP-Seq	Illumina Genome Analyzer II	ENCODE
GSM733712	Bernstein_HMEC_H3K4me3	HMEC	ER-	GSE29611	ChIP-Seq	Illumina Genome Analyzer II	ENCODE
GSM733722	Bernstein_HMEC_H3K27me3	HMEC	ER-	GSE29611	ChIP-Seq	Illumina Genome Analyzer II	ENCODE
GSM1003485	Broad_ChipSeq_HMEC_H3K9me3	HMEC	ER-	GSE29611	ChIP-Seq	Illumina Genome Analyzer II	ENCODE
GSM733668	Bernstein_HMEC_Control	HMEC	ER-	GSE29611	Input	Illumina Genome Analyzer II	ENCODE
a RRBS: Reduced Representation Bisulfite Sequencing

## Sheet: Table S2
Gene Symbol	Normal (n = 2)			ER- cell lines (n = 4)					ER+ cell lines (n = 4)
	HMEC	MCF10A		HCC1954	BT20	MDAMB231	MDAMB468		BT474	MCF7	T47D	ZR751
APOBEC3A	0	0		0	0	0	0.02		0.18	0.04	0	0
APOBEC3B	3.78	2.99		5.64	11.54	13.04	20.16		6.47	1.55	6.62	4.81
APOBEC3C	88.19	19.85		11.18	21.48	19.63	21.6		0.28	0.35	0.06	0.48
APOBEC3D	0.15	0		0.08	1.32	2.47	0.27		0.21	0.06	0.04	0.15
APOBEC3F	0.95	0.57		0.19	1.12	0.19	1.08		0.32	0	1.12	0
APOBEC3G	10.02	1.19		0.14	0	2.27	0.02		0.03	0	0	0.04
APOBEC3H	0.16	0.1		0.12	0.07	0	0.11		0	0.77	0	0.19
APOBEC1	0	0		0	0	0	0		0.06	0	0	0
APOBEC2	0.05	0.08		0.17	0.09	0.23	0.41		0.26	0.14	0.23	0.19
APOBEC4	0	0		0.02	0.02	0	0.04		0.02	0	0.17	0.07
AICDA	0	0.04		0	0	0	0.02		0.08	0.02	0	0.13
